# Supplementary material for: A machine-learning-enabled smart neckband for monitoring dietary intake
Source: PNAS Nexus. 2024 May 7;3(5):pgae156. doi: 10.1093/pnasnexus/pgae156 (PMC11075646; doi:10.1093/pnasnexus/pgae156)
Supplement: pgae156_Supplementary_Data [file pgae156_supplementary_data.zip]

Archive with 6 entries (6 files):
- PNASNEXUS-PNASNEXUS-2023-01256-TRR-s01.docx
- PNASNEXUS-PNASNEXUS-2023-01256-TRR-s02.mp4
- PNASNEXUS-PNASNEXUS-2023-01256-TRR-s03.mp4
- PNASNEXUS-PNASNEXUS-2023-01256-TRR-s04.mp4
- PNASNEXUS-PNASNEXUS-2023-01256-TRR-s05.mp4
- PNASNEXUS-PNASNEXUS-2023-01256-TRR-s06.mp4
